# Supplementary material for: Neurexin drives Caenorhabditis elegans avoidance behavior independently of its post-synaptic binding partner neuroligin
Source: G3 (Bethesda). 2024 May 23;14(8):jkae111. doi: 10.1093/g3journal/jkae111 (PMC11304965; doi:10.1093/g3journal/jkae111)
Supplement: jkae111_Supplementary_Data [file jkae111_supplementary_data.zip]

Archive with 3 entries (3 files):
- File_S1_G3-2024-404974.xlsx
- Supplemental_Material_Legends_G3-2024-404974.docx
- Table_S1_G3-2024-404974.pdf
