# Supplementary material for: Neurexin drives Caenorhabditis elegans avoidance behavior independently of its post-synaptic binding partner neuroligin
Source: G3 (Bethesda). 2024 May 23;14(8):jkae111. doi: 10.1093/g3journal/jkae111 (PMC11304965; doi:10.1093/g3journal/jkae111)
Supplement: jkae111_Supplementary_Data [file jkae111_supplementary_data.zip › File_S1_G3-2024-404974.xlsx]

## Sheet: Figure 1C
Avoidance Assay: Primary data for single animal avoidance assays. Data shown in Figure 1C.
Columns: strain, label used in figure, compound tested, concentration of compound, number of animals tested and number that showed avoidance response, date.
Strain	Label in figure	Test Compound	Concentration	Number Tested	Number Avoided	Date
N2 (WT)	N2	Glycerol	0.8M	10	6	2022-09-27
N2 (WT)	N2	Glycerol	0.8M	10	7
N2 (WT)	N2	Glycerol	0.8M	9	4
VC228	nlg-1(ok259)	Glycerol	0.8M	9	5
VC228	nlg-1(ok259)	Glycerol	0.8M	9	6
VC228	nlg-1(ok259)	Glycerol	0.8M	10	5
TV22998	nrx-1(wy1155)	Glycerol	0.8M	9	3
TV22998	nrx-1(wy1155)	Glycerol	0.8M	10	4
TV22998	nrx-1(wy1155)	Glycerol	0.8M	8	3
TV13570	nrx-1(wy778)	Glycerol	0.8M	10	0
N2 (WT)	N2	Glycerol	1.5M	10	9
N2 (WT)	N2	Glycerol	1.5M	10	9
N2 (WT)	N2	Glycerol	1.5M	10	9
VC228	nlg-1(ok259)	Glycerol	1.5M	10	9
VC228	nlg-1(ok259)	Glycerol	1.5M	9	8
TV13570	nrx-1(wy778)	Glycerol	1.5M	9	2
TV13570	nrx-1(wy778)	Glycerol	1.5M	8	1
TV13570	nrx-1(wy778)	Glycerol	1.5M	9	1
N2 (WT)	N2	Glycerol	0.8M	10	7	2022-09-28
VC228	nlg-1(ok259)	Glycerol	0.8M	10	6
VC228	nlg-1(ok259)	Glycerol	0.8M	10	7
VC228	nlg-1(ok259)	Glycerol	0.8M	10	6
TV22998	nrx-1(wy1155)	Glycerol	0.8M	9	4
TV22998	nrx-1(wy1155)	Glycerol	0.8M	10	5
TV22998	nrx-1(wy1155)	Glycerol	0.8M	11	5
TV13570	nrx-1(wy778)	Glycerol	0.8M	9	3
TV13570	nrx-1(wy778)	Glycerol	0.8M	10	1
N2 (WT)	N2	Glycerol	1.5M	8	7
N2 (WT)	N2	Glycerol	1.5M	9	6
VC228	nlg-1(ok259)	Glycerol	1.5M	10	8
VC228	nlg-1(ok259)	Glycerol	1.5M	9	6
VC228	nlg-1(ok259)	Glycerol	1.5M	10	10
TV22998	nrx-1(wy1155)	Glycerol	1.5M	10	6
TV22998	nrx-1(wy1155)	Glycerol	1.5M	9	5
TV22998	nrx-1(wy1155)	Glycerol	1.5M	10	5
TV13570	nrx-1(wy778)	Glycerol	1.5M	9	1
TV13570	nrx-1(wy778)	Glycerol	1.5M	9	2
N2 (WT)	N2	Glycerol	0.8M	10	5	2022-09-30
N2 (WT)	N2	Glycerol	0.8M	9	3
TV13570	nrx-1(wy778)	Glycerol	0.8M	10	1
TV13570	nrx-1(wy778)	Glycerol	0.8M	9	3
N2 (WT)	N2	Glycerol	1.5M	10	8
N2 (WT)	N2	Glycerol	1.5M	10	9
TV13570	nrx-1(wy778)	Glycerol	1.5M	10	0
TV13570	nrx-1(wy778)	Glycerol	1.5M	10	0
N2 (WT)	N2	Glycerol	0.8M	9	7	2022-10-04
IV91	nlg-1(tm474)	Glycerol	0.8M	9	7
IV91	nlg-1(tm474)	Glycerol	0.8M	10	7
IV91	nlg-1(tm474)	Glycerol	0.8M	10	5
N2 (WT)	N2	Glycerol	1.5M	10	10
IV91	nlg-1(tm474)	Glycerol	1.5M	9	8
IV91	nlg-1(tm474)	Glycerol	1.5M	9	8
IV91	nlg-1(tm474)	Glycerol	1.5M	10	8
N2 (WT)	N2	Glycerol	1.5M	11	7
N2 (WT)	N2	Glycerol	0.8M	9	6	2022-10-06
IV91	nlg-1(tm474)	Glycerol	0.8M	8	4
IV91	nlg-1(tm474)	Glycerol	0.8M	9	4
IV91	nlg-1(tm474)	Glycerol	0.8M	10	7
N2 (WT)	N2	Glycerol	1.5M	8	7
IV91	nlg-1(tm474)	Glycerol	1.5M	10	8
N2 (WT)	N2	Glycerol	1.5M	10	8	2023-01-11
N2 (WT)	N2	Glycerol	1.5M	10	7
IV936	nrx-1(wy778); nlg-1(ok259)	Glycerol	1.5M	10	2
IV936	nrx-1(wy778); nlg-1(ok259)	Glycerol	1.5M	10	4
IV936	nrx-1(wy778); nlg-1(ok259)	Glycerol	1.5M	8	0
N2 (WT)	N2	Glycerol	0.8M	9	5	2023-01-17
IV936	nrx-1(wy778); nlg-1(ok259)	Glycerol	0.8M	10	2
IV936	nrx-1(wy778); nlg-1(ok259)	Glycerol	0.8M	11	2
N2 (WT)	N2	Glycerol	1.5M	10	7
IV936	nrx-1(wy778); nlg-1(ok259)	Glycerol	1.5M	10	4
IV936	nrx-1(wy778); nlg-1(ok259)	Glycerol	1.5M	10	1
IV936	nrx-1(wy778); nlg-1(ok259)	Glycerol	1.5M	12	2
N2 (WT)	N2	Glycerol	0.8M	10	7	2023-01-25
IV936	nrx-1(wy778); nlg-1(ok259)	Glycerol	0.8M	10	3
IV936	nrx-1(wy778); nlg-1(ok259)	Glycerol	0.8M	10	2
IV936	nrx-1(wy778); nlg-1(ok259)	Glycerol	0.8M	10	2
N2 (WT)	N2	Glycerol	1.5M	8	6
IV936	nrx-1(wy778); nlg-1(ok259)	Glycerol	1.5M	10	2
IV936	nrx-1(wy778); nlg-1(ok259)	Glycerol	1.5M	10	4
IV936	nrx-1(wy778); nlg-1(ok259)	Glycerol	1.5M	10	3
N2 (WT)	N2	Glycerol	0.8M	16	10	2022-09-30
N2 (WT)	N2	Glycerol	0.8M	16	9
VC228	nlg-1(ok259)	Glycerol	0.8M	12	7
VC228	nlg-1(ok259)	Glycerol	0.8M	12	6
VC228	nlg-1(ok259)	Glycerol	0.8M	12	6
TV22998	nrx-1(wy1155)	Glycerol	0.8M	12	3
TV22998	nrx-1(wy1155)	Glycerol	0.8M	12	4
TV22998	nrx-1(wy1155)	Glycerol	0.8M	12	5
N2 (WT)	N2	Glycerol	1.5M	12	9	2022-10-06
N2 (WT)	N2	Glycerol	1.5M	12	9
VC228	nlg-1(ok259)	Glycerol	1.5M	10	7
VC228	nlg-1(ok259)	Glycerol	1.5M	10	6
VC228	nlg-1(ok259)	Glycerol	1.5M	10	8
TV22998	nrx-1(wy1155)	Glycerol	1.5M	10	4
TV22998	nrx-1(wy1155)	Glycerol	1.5M	10	4
TV22998	nrx-1(wy1155)	Glycerol	1.5M	10	3
N2 (WT)	N2	Glycerol	0.8M	10	7	2022-10-07
IV91	nlg-1(tm474)	Glycerol	0.8M	10	5
IV91	nlg-1(tm474)	Glycerol	0.8M	10	6
N2 (WT)	N2	Glycerol	1.5M	10	9
IV91	nlg-1(tm474)	Glycerol	1.5M	10	8
IV91	nlg-1(tm474)	Glycerol	1.5M	10	7
N2 (WT)	N2	Glycerol	1.5M	10	8	2023-01-12
IV936	nrx-1(wy778); nlg-1(ok259)	Glycerol	1.5M	12	6
IV936	nrx-1(wy778); nlg-1(ok259)	Glycerol	1.5M	10	4
IV936	nrx-1(wy778); nlg-1(ok259)	Glycerol	1.5M	12	5
N2 (WT)	N2	Glycerol	0.8M	10	7	2023-01-27
IV936	nrx-1(wy778); nlg-1(ok259)	Glycerol	0.8M	12	4
IV936	nrx-1(wy778); nlg-1(ok259)	Glycerol	0.8M	12	3
IV936	nrx-1(wy778); nlg-1(ok259)	Glycerol	0.8M	12	2
N2 (WT)	N2	Glycerol	1.5M	10	8
IV936	nrx-1(wy778); nlg-1(ok259)	Glycerol	1.5M	12	4
IV936	nrx-1(wy778); nlg-1(ok259)	Glycerol	1.5M	12	4
IV936	nrx-1(wy778); nlg-1(ok259)	Glycerol	1.5M	12	3
N2 (WT)	N2	Glycerol	0.8M	12	9	2023-04-20
N2 (WT)	N2	Glycerol	0.8M	12	9
N2 (WT)	N2	Glycerol	0.8M	12	10
TV13570	nrx-1(wy778)	Glycerol	0.8M	12	4
TV13570	nrx-1(wy778)	Glycerol	0.8M	12	5
TV13570	nrx-1(wy778)	Glycerol	0.8M	12	4
TV22998	nrx-1(wy1155)	Glycerol	0.8M	12	4
TV22998	nrx-1(wy1155)	Glycerol	0.8M	12	3
TV22998	nrx-1(wy1155)	Glycerol	0.8M	12	4

## Sheet: Figure 1D
Avoidance Assay: Primary data for single animal avoidance assays. Data shown in Figure 1D.
Columns: strain, label used in figure, compound tested, concentration of compound, number of animals tested and number that showed avoidance response, date.
Strain	Label in figure	Test Compound	Concentration	Number Tested	Number Avoided	Date
N2 (WT)	N2	CuCl2	5mM	9	6	2022-08-29
N2 (WT)	N2	CuCl2	5mM	9	5
N2 (WT)	N2	CuCl2	5mM	8	3
N2 (WT)	N2	CuCl2	20mM	10	10
N2 (WT)	N2	CuCl2	20mM	8	7
N2 (WT)	N2	CuCl2	20mM	8	8
N2 (WT)	N2	CuCl2	5mM	8	6	2022-09-01
N2 (WT)	N2	CuCl2	20mM	9	8	2022-09-02
N2 (WT)	N2	CuCl2	20mM	9	9
N2 (WT)	N2	CuCl2	20mM	10	10
N2 (WT)	N2	CuCl2	5mM	10	8	2022-09-03
TV22998	nrx-1(wy1155)	CuCl2	5mM	10	6
TV22998	nrx-1(wy1155)	CuCl2	5mM	9	7
TV22998	nrx-1(wy1155)	CuCl2	5mM	10	5
N2 (WT)	N2	CuCl2	20mM	10	10
TV22998	nrx-1(wy1155)	CuCl2	20mM	10	10
TV22998	nrx-1(wy1155)	CuCl2	20mM	10	9
TV22998	nrx-1(wy1155)	CuCl2	20mM	10	9
N2 (WT)	N2	CuCl2	5mM	9	7	2022-09-06
TV22998	nrx-1(wy1155)	CuCl2	5mM	8	2
TV22998	nrx-1(wy1155)	CuCl2	5mM	9	4
IV91	nlg-1(tm474)	CuCl2	5mM	9	6
N2 (WT)	N2	CuCl2	20mM	8	7
TV22998	nrx-1(wy1155)	CuCl2	20mM	8	7
TV22998	nrx-1(wy1155)	CuCl2	20mM	12	10
IV91	nlg-1(tm474)	CuCl2	20mM	9	9
IV91	nlg-1(tm474)	CuCl2	20mM	10	10
TV22998	nrx-1(wy1155)	CuCl2	5mM	9	3	2022-09-07
TV22998	nrx-1(wy1155)	CuCl2	5mM	9	3
TV22998	nrx-1(wy1155)	CuCl2	20mM	8	8
TV22998	nrx-1(wy1155)	CuCl2	20mM	10	9
N2 (WT)	N2	CuCl2	5mM	10	7	2022-09-12
IV91	nlg-1(tm474)	CuCl2	5mM	9	7
IV91	nlg-1(tm474)	CuCl2	5mM	8	8
IV91	nlg-1(tm474)	CuCl2	5mM	9	6
N2 (WT)	N2	CuCl2	20mM	10	9
IV91	nlg-1(tm474)	CuCl2	20mM	10	9
IV91	nlg-1(tm474)	CuCl2	20mM	9	8
IV91	nlg-1(tm474)	CuCl2	20mM	10	10
N2 (WT)	N2	CuCl2	5mM	9	5	2022-09-14
IV91	nlg-1(tm474)	CuCl2	5mM	10	5
IV91	nlg-1(tm474)	CuCl2	5mM	10	6
IV91	nlg-1(tm474)	CuCl2	5mM	8	3
N2 (WT)	N2	CuCl2	20mM	10	10
IV91	nlg-1(tm474)	CuCl2	20mM	10	10
IV91	nlg-1(tm474)	CuCl2	20mM	10	10
IV91	nlg-1(tm474)	CuCl2	20mM	10	10
N2 (WT)	N2	CuCl2	5mM	9	6	2022-09-16
VC228	nlg-1(ok259)	CuCl2	5mM	10	7
VC228	nlg-1(ok259)	CuCl2	5mM	11	6
VC228	nlg-1(ok259)	CuCl2	5mM	8	5
N2 (WT)	N2	CuCl2	20mM	10	10
VC228	nlg-1(ok259)	CuCl2	20mM	8	7
VC228	nlg-1(ok259)	CuCl2	20mM	10	9
VC228	nlg-1(ok259)	CuCl2	20mM	10	10
N2 (WT)	N2	CuCl2	5mM	11	9	2022-09-17
VC228	nlg-1(ok259)	CuCl2	5mM	9	4
VC228	nlg-1(ok259)	CuCl2	5mM	8	5
N2 (WT)	N2	CuCl2	20mM	10	9
VC228	nlg-1(ok259)	CuCl2	20mM	8	8
N2 (WT)	N2	CuCl2	5mM	10	6	2022-09-19
VC228	nlg-1(ok259)	CuCl2	5mM	8	7
VC228	nlg-1(ok259)	CuCl2	5mM	8	5
VC228	nlg-1(ok259)	CuCl2	5mM	9	5
N2 (WT)	N2	CuCl2	20mM	10	9
VC228	nlg-1(ok259)	CuCl2	20mM	10	9
VC228	nlg-1(ok259)	CuCl2	20mM	10	9
VC228	nlg-1(ok259)	CuCl2	20mM	11	10
N2 (WT)	N2	CuCl2	5mM	8	5	2022-10-11
TV13570	nrx-1(wy778)	CuCl2	5mM	8	4
TV13570	nrx-1(wy778)	CuCl2	5mM	9	4
TV13570	nrx-1(wy778)	CuCl2	5mM	9	4
TV13570	nrx-1(wy778)	CuCl2	20mM	10	9
TV13570	nrx-1(wy778)	CuCl2	20mM	11	9
TV13570	nrx-1(wy778)	CuCl2	20mM	12	10
N2 (WT)	N2	CuCl2	5mM	10	6	2022-10-13
TV13570	nrx-1(wy778)	CuCl2	5mM	10	4
TV13570	nrx-1(wy778)	CuCl2	5mM	9	3
TV13570	nrx-1(wy778)	CuCl2	5mM	10	4
N2 (WT)	N2	CuCl2	20mM	10	10
TV13570	nrx-1(wy778)	CuCl2	20mM	8	8
TV13570	nrx-1(wy778)	CuCl2	20mM	10	10
TV13570	nrx-1(wy778)	CuCl2	20mM	10	10
N2 (WT)	N2	CuCl2	5mM	10	6	2023-01-19
IV936	nrx-1(wy778); nlg-1(ok259)	CuCl2	5mM	10	7
IV936	nrx-1(wy778); nlg-1(ok259)	CuCl2	5mM	10	6
N2 (WT)	N2	CuCl2	20mM	10	10
IV936	nrx-1(wy778); nlg-1(ok259)	CuCl2	20mM	10	9
IV936	nrx-1(wy778); nlg-1(ok259)	CuCl2	20mM	10	9
N2 (WT)	N2	CuCl2	5mM	10	9	2023-01-26
IV936	nrx-1(wy778); nlg-1(ok259)	CuCl2	5mM	9	6
IV936	nrx-1(wy778); nlg-1(ok259)	CuCl2	5mM	10	8
IV936	nrx-1(wy778); nlg-1(ok259)	CuCl2	5mM	11	7
N2 (WT)	N2	CuCl2	20mM	10	10
IV936	nrx-1(wy778); nlg-1(ok259)	CuCl2	20mM	10	9
IV936	nrx-1(wy778); nlg-1(ok259)	CuCl2	20mM	11	10
N2 (WT)	N2	CuCl2	5mM	10	6	2022-10-07
TV13570	nrx-1(wy778)	CuCl2	5mM	10	6
TV13570	nrx-1(wy778)	CuCl2	5mM	10	4
N2 (WT)	N2	CuCl2	20mM	10	8
TV13570	nrx-1(wy778)	CuCl2	20mM	20	14
N2 (WT)	N2	CuCl2	5mM	10	6	2022-10-11
TV13570	nrx-1(wy778)	CuCl2	5mM	10	6
TV13570	nrx-1(wy778)	CuCl2	5mM	10	5
TV13570	nrx-1(wy778)	CuCl2	5mM	10	5
N2 (WT)	N2	CuCl2	20mM	10	8
TV13570	nrx-1(wy778)	CuCl2	20mM	10	7
TV13570	nrx-1(wy778)	CuCl2	20mM	10	7
N2 (WT)	N2	CuCl2	5mM	10	7	2023-01-31
IV936	nrx-1(wy778); nlg-1(ok259)	CuCl2	5mM	12	10
IV936	nrx-1(wy778); nlg-1(ok259)	CuCl2	5mM	12	9
IV936	nrx-1(wy778); nlg-1(ok259)	CuCl2	5mM	12	10
N2 (WT)	N2	CuCl2	20mM	10	9
IV936	nrx-1(wy778); nlg-1(ok259)	CuCl2	20mM	12	12
IV936	nrx-1(wy778); nlg-1(ok259)	CuCl2	20mM	12	10

## Sheet: Figure 1E
Avoidance Assay: Primary data for single animal avoidance assays. Data shown in Figure 1E.
Columns: strain, label used in figure, compound tested, concentration of compound, number of animals tested and number that showed avoidance response, date.
Strain	Label in figure	Test Compound	Concentration	Number tested	Number avoided	Date
N2 (WT)	N2	Quinine	0.75mM	10	7	2022-08-29
N2 (WT)	N2	Quinine	0.75mM	9	5
N2 (WT)	N2	Quinine	0.75mM	10	5
N2 (WT)	N2	Quinine	0.75mM	9	4	2022-09-01
N2 (WT)	N2	Quinine	0.75mM	8	4
N2 (WT)	N2	Quinine	0.75mM	10	5	2022-09-02
N2 (WT)	N2	Quinine	0.75mM	10	5
N2 (WT)	N2	Quinine	5mM	10	10
N2 (WT)	N2	Quinine	0.75mM	9	5	2022-09-03
TV22998	nrx-1(wy1155)	Quinine	0.75mM	8	5
TV22998	nrx-1(wy1155)	Quinine	0.75mM	9	6
TV22998	nrx-1(wy1155)	Quinine	0.75mM	8	3
N2 (WT)	N2	Quinine	5mM	10	10
TV22998	nrx-1(wy1155)	Quinine	5mM	9	8
TV22998	nrx-1(wy1155)	Quinine	5mM	9	7
TV22998	nrx-1(wy1155)	Quinine	5mM	8	7
TV22998	nrx-1(wy1155)	Quinine	0.75mM	9	6	2022-09-06
TV22998	nrx-1(wy1155)	Quinine	0.75mM	9	4
IV91	nlg-1(tm474)	Quinine	0.75mM	9	7
N2 (WT)	N2	Quinine	5mM	8	7
IV91	nlg-1(tm474)	Quinine	5mM	8	8
IV91	nlg-1(tm474)	Quinine	5mM	8	8
TV22998	nrx-1(wy1155)	Quinine	0.75mM	9	4	2022-09-07
TV22998	nrx-1(wy1155)	Quinine	0.75mM	10	5
TV22998	nrx-1(wy1155)	Quinine	5mM	10	8
TV22998	nrx-1(wy1155)	Quinine	5mM	10	9
N2 (WT)	N2	Quinine	0.75mM	8	5	2022-09-12
IV91	nlg-1(tm474)	Quinine	0.75mM	9	7
IV91	nlg-1(tm474)	Quinine	0.75mM	8	5
IV91	nlg-1(tm474)	Quinine	0.75mM	9	6
N2 (WT)	N2	Quinine	5mM	10	8
IV91	nlg-1(tm474)	Quinine	5mM	9	8
IV91	nlg-1(tm474)	Quinine	5mM	10	9
IV91	nlg-1(tm474)	Quinine	5mM	9	8
N2 (WT)	N2	Quinine	0.75mM	10	5	2022-09-14
IV91	nlg-1(tm474)	Quinine	0.75mM	8	3
IV91	nlg-1(tm474)	Quinine	0.75mM	8	5
IV91	nlg-1(tm474)	Quinine	0.75mM	8	3
N2 (WT)	N2	Quinine	5mM	8	6
IV91	nlg-1(tm474)	Quinine	5mM	8	8
IV91	nlg-1(tm474)	Quinine	5mM	10	10
IV91	nlg-1(tm474)	Quinine	5mM	10	8
N2 (WT)	N2	Quinine	0.75mM	10	6	2022-09-16
VC228	nlg-1(ok259)	Quinine	0.75mM	8	6
VC228	nlg-1(ok259)	Quinine	0.75mM	10	7
N2 (WT)	N2	Quinine	5mM	9	8
VC228	nlg-1(ok259)	Quinine	5mM	8	8
VC228	nlg-1(ok259)	Quinine	5mM	9	9
N2 (WT)	N2	Quinine	0.75mM	10	6	2022-09-17
VC228	nlg-1(ok259)	Quinine	0.75mM	9	5
VC228	nlg-1(ok259)	Quinine	0.75mM	10	6
N2 (WT)	N2	Quinine	5mM	9	7
VC228	nlg-1(ok259)	Quinine	5mM	9	8
VC228	nlg-1(ok259)	Quinine	5mM	10	9
N2 (WT)	N2	Quinine	0.75mM	9	6	2022-09-19
VC228	nlg-1(ok259)	Quinine	0.75mM	10	5
VC228	nlg-1(ok259)	Quinine	0.75mM	10	6
VC228	nlg-1(ok259)	Quinine	0.75mM	10	6
N2 (WT)	N2	Quinine	5mM	10	9
VC228	nlg-1(ok259)	Quinine	5mM	8	5
VC228	nlg-1(ok259)	Quinine	5mM	8	7
VC228	nlg-1(ok259)	Quinine	5mM	9	9
TV13570	nrx-1(wy778)	Quinine	0.75mM	8	3	2022-10-10
TV13570	nrx-1(wy778)	Quinine	0.75mM	8	3
TV13570	nrx-1(wy778)	Quinine	5mM	11	6
TV13570	nrx-1(wy778)	Quinine	5mM	10	9
N2 (WT)	N2	Quinine	0.75mM	9	6	2022-10-14
TV13570	nrx-1(wy778)	Quinine	0.75mM	8	3
TV13570	nrx-1(wy778)	Quinine	0.75mM	10	4
TV13570	nrx-1(wy778)	Quinine	0.75mM	9	2
N2 (WT)	N2	Quinine	5mM	10	9
TV13570	nrx-1(wy778)	Quinine	5mM	10	5
TV13570	nrx-1(wy778)	Quinine	5mM	9	6
TV13570	nrx-1(wy778)	Quinine	5mM	10	7
N2 (WT)	N2	Quinine	0.75mM	10	7	2022-10-17
TV13570	nrx-1(wy778)	Quinine	0.75mM	10	5
TV13570	nrx-1(wy778)	Quinine	0.75mM	9	6
TV13570	nrx-1(wy778)	Quinine	0.75mM	9	2
N2 (WT)	N2	Quinine	5mM	10	10
TV13570	nrx-1(wy778)	Quinine	5mM	10	10
TV13570	nrx-1(wy778)	Quinine	5mM	10	10
IV936	nrx-1(wy778); nlg-1(ok259)	Quinine	0.75mM	10	5	2023-01-18
IV936	nrx-1(wy778); nlg-1(ok259)	Quinine	0.75mM	10	5
IV936	nrx-1(wy778); nlg-1(ok259)	Quinine	0.75mM	12	5
N2 (WT)	N2	Quinine	5mM	9	8
IV936	nrx-1(wy778); nlg-1(ok259)	Quinine	5mM	8	7
IV936	nrx-1(wy778); nlg-1(ok259)	Quinine	5mM	10	6
N2 (WT)	N2	Quinine	0.75mM	10	6	2023-01-24
IV936	nrx-1(wy778); nlg-1(ok259)	Quinine	0.75mM	9	4
IV936	nrx-1(wy778); nlg-1(ok259)	Quinine	0.75mM	12	4
IV936	nrx-1(wy778); nlg-1(ok259)	Quinine	0.75mM	9	1
IV936	nrx-1(wy778); nlg-1(ok259)	Quinine	5mM	10	8
IV936	nrx-1(wy778); nlg-1(ok259)	Quinine	5mM	10	9
IV936	nrx-1(wy778); nlg-1(ok259)	Quinine	5mM	10	7
N2 (WT)	N2	Quinine	0.75mM	10	7	2023-01-30
IV936	nrx-1(wy778); nlg-1(ok259)	Quinine	0.75mM	10	7
IV936	nrx-1(wy778); nlg-1(ok259)	Quinine	0.75mM	8	5
IV936	nrx-1(wy778); nlg-1(ok259)	Quinine	0.75mM	10	7
N2 (WT)	N2	Quinine	5mM	10	9
IV936	nrx-1(wy778); nlg-1(ok259)	Quinine	5mM	7	6
IV936	nrx-1(wy778); nlg-1(ok259)	Quinine	5mM	10	10
IV936	nrx-1(wy778); nlg-1(ok259)	Quinine	5mM	10	7
N2 (WT)	N2	Quinine	0.75mM	10	7	2022-10-19
TV13570	nrx-1(wy778)	Quinine	0.75mM	10	6
TV13570	nrx-1(wy778)	Quinine	0.75mM	10	7
N2 (WT)	N2	Quinine	5mM	10	9
TV13570	nrx-1(wy778)	Quinine	5mM	10	7
TV13570	nrx-1(wy778)	Quinine	5mM	10	8

## Sheet: Figure 2A and 2B
Avoidance Assay: Primary data for single animal avoidance assays. Data shown in Figures 2A and 2B.
Columns: strain, label used in figure, compound tested, concentration of compound, number of animals tested and number that showed avoidance response, date.
Strain	Label in figure	Test Compound	Concentration	Number tested	Number avoided	Date
N2 (WT)	N2	Glycerol	0.8M	10	6	2023-08-21
N2 (WT)	N2	Glycerol	0.8M	8	5
IV1066	nrx-1(kur-7); Ex[pan-neuronal::nrx-1(short)]	Glycerol	0.8M	9	6
IV1066	nrx-1(kur-7); Ex[pan-neuronal::nrx-1(short)]	Glycerol	0.8M	8	5
N2 (WT)	N2	Glycerol	0.8M	10	6	2023-08-22
IV1066	nrx-1(kur-7); Ex[pan-neuronal::nrx-1(short)]	Glycerol	0.8M	10	7
N2 (WT)	N2	Glycerol	0.8M	10	6	2023-08-24
IV1066	nrx-1(kur-7); Ex[pan-neuronal::nrx-1(short)]	Glycerol	0.8M	10	5
N2 (WT)	N2	Glycerol	0.8M	10	8	2023-08-25
IV1066	nrx-1(kur-7); Ex[pan-neuronal::nrx-1(short)]	Glycerol	0.8M	10	10
IV1066	nrx-1(kur-7); Ex[pan-neuronal::nrx-1(short)]	Glycerol	0.8M	10	6
IV1066	nrx-1(kur-7); Ex[pan-neuronal::nrx-1(short)]	Glycerol	0.8M	10	7
N2 (WT)	N2	Glycerol	0.8M	10	7	2023-08-29
IV1066	nrx-1(kur-7); Ex[pan-neuronal::nrx-1(short)]	Glycerol	0.8M	10	8
IV1066	nrx-1(kur-7); Ex[pan-neuronal::nrx-1(short)]	Glycerol	0.8M	8	5
N2 (WT)	N2	Glycerol	0.8M	8	4	2023-06-09
PTK69	nrx-1(nu485)	Glycerol	0.8M	10	3
PTK69	nrx-1(nu485)	Glycerol	0.8M	9	3
N2 (WT)	N2	Glycerol	1.5M	9	7
PTK69	nrx-1(kur7)	Glycerol	1.5M	10	7
PTK69	nrx-1(kur7)	Glycerol	1.5M	10	5
N2 (WT)	N2	Glycerol	0.8M	9	7	2023-07-28
PTK69	nrx-1(kur7)	Glycerol	0.8M	10	5
PTK69	nrx-1(kur7)	Glycerol	0.8M	10	4
N2 (WT)	N2	Glycerol	0.8M	10	6	2023-07-31
N2 (WT)	N2	Glycerol	0.8M	10	8
N2 (WT)	N2	Glycerol	0.8M	10	7
PTK69	nrx-1(kur7)	Glycerol	0.8M	10	7
PTK69	nrx-1(kur7)	Glycerol	0.8M	11	6
PTK69	nrx-1(kur7)	Glycerol	0.8M	13	6
N2 (WT)	N2	Glycerol	1.5M	11	8	2023-08-01
N2 (WT)	N2	Glycerol	1.5M	10	5
N2 (WT)	N2	Glycerol	1.5M	10	9
PTK69	nrx-1(kur7)	Glycerol	1.5M	10	5
PTK69	nrx-1(kur7)	Glycerol	1.5M	10	7
N2 (WT)	N2	Glycerol	1.5M	10	8	2023-08-02
N2 (WT)	N2	Glycerol	1.5M	10	7
PTK69	nrx-1(kur7)	Glycerol	1.5M	11	9
PTK69	nrx-1(kur7)	Glycerol	1.5M	10	5
N2 (WT)	N2	Glycerol	0.8M	11	7	2023-08-03
N2 (WT)	N2	Glycerol	0.8M	11	8
PTK69	nrx-1(kur7)	Glycerol	0.8M	11	8
PTK69	nrx-1(kur7)	Glycerol	0.8M	10	6
PTK69	nrx-1(kur7)	Glycerol	0.8M	10	3
N2 (WT)	N2	Glycerol	1.5M	12	10	2023-08-07
N2 (WT)	N2	Glycerol	1.5M	10	9
N2 (WT)	N2	Glycerol	1.5M	9	9
PTK69	nrx-1(kur7)	Glycerol	1.5M	10	9
PTK69	nrx-1(kur7)	Glycerol	1.5M	10	8
PTK69	nrx-1(kur7)	Glycerol	1.5M	10	9
TV22997	nrx-1(nu485)	Glycerol	0.8M	9	5	2022-11-15
N2 (WT)	N2	Glycerol	1.5M	10	8
TV22997	nrx-1(nu485)	Glycerol	1.5M	10	8
TV22997	nrx-1(nu485)	Glycerol	1.5M	10	9
N2 (WT)	N2	Glycerol	1.5M	10	6	2022-11-16
TV22997	nrx-1(nu485)	Glycerol	1.5M	10	7
TV22997	nrx-1(nu485)	Glycerol	1.5M	10	8
N2 (WT)	N2	Glycerol	0.8M	10	6	2022-11-17
TV22997	nrx-1(nu485)	Glycerol	0.8M	8	5
TV22997	nrx-1(nu485)	Glycerol	0.8M	8	4
N2 (WT)	N2	Glycerol	1.5M	8	5
TV22997	nrx-1(nu485)	Glycerol	1.5M	9	6
TV22997	nrx-1(nu485)	Glycerol	1.5M	10	8
TV22997	nrx-1(nu485)	Glycerol	1.5M	10	9
N2 (WT)	N2	Glycerol	1.5M	11	8	2022-11-29
TV22997	nrx-1(nu485)	Glycerol	1.5M	10	8
TV22997	nrx-1(nu485)	Glycerol	1.5M	10	8
N2 (WT)	N2	Glycerol	1.5M	10	6
TV22997	nrx-1(nu485)	Glycerol	0.8M	9	4
TV22997	nrx-1(nu485)	Glycerol	0.8M	10	7

## Sheet: Figure 2C
Avoidance Assay: Primary data for single animal avoidance assays. Data shown in Figures 2C
Columns: strain, label used in figure, compound tested, concentration of compound, number of animals tested and number that showed avoidance response, date.
Strain	Label in figure	Test Compound	Concentration	Number tested	Number avoided	Date
N2 (WT)	N2	Glycerol	1.5M	9	2	2022-10-18
IV891	nrx-1(wy778); Ex[pan-neuronal::nrx-1(long)]	Glycerol	1.5M	10	4
N2 (WT)	N2	Glycerol	1.5M	9	6	2022-10-21
IV891	nrx-1(wy778); Ex[pan-neuronal::nrx-1(long)]	Glycerol	1.5M	9	5
IV891	nrx-1(wy778); Ex[pan-neuronal::nrx-1(long)]	Glycerol	1.5M	8	2
N2 (WT)	N2	Glycerol	1.5M	9	5	2022-10-24
IV891	nrx-1(wy778); Ex[pan-neuronal::nrx-1(long)]	Glycerol	1.5M	8	3
IV891	nrx-1(wy778); Ex[pan-neuronal::nrx-1(long)]	Glycerol	1.5M	9	2
IV891	nrx-1(wy778); Ex[pan-neuronal::nrx-1(long)]	Glycerol	1.5M	10	4
IV891	nrx-1(wy778); Ex[pan-neuronal::nrx-1(long)]	Glycerol	1.5M	11	4	2022-10-25
IV891	nrx-1(wy778); Ex[pan-neuronal::nrx-1(long)]	Glycerol	1.5M	8	0
IV891	nrx-1(wy778); Ex[pan-neuronal::nrx-1(long)]	Glycerol	1.5M	10	1
N2 (WT)	N2	Glycerol	1.5M	10	6	2022-10-26
IV891	nrx-1(wy778); Ex[pan-neuronal::nrx-1(long)]	Glycerol	1.5M	8	3
IV891	nrx-1(wy778); Ex[pan-neuronal::nrx-1(long)]	Glycerol	1.5M	10	5
IV891	nrx-1(wy778); Ex[pan-neuronal::nrx-1(long)]	Glycerol	1.5M	8	2
N2 (WT)	N2	Glycerol	0.8M	10	9	2023-09-20
IV891	nrx-1(wy778); Ex[pan-neuronal::nrx-1(long)]	Glycerol	0.8M	10	1
IV891	nrx-1(wy778); Ex[pan-neuronal::nrx-1(long)]	Glycerol	0.8M	10	3
N2 (WT)	N2	Glycerol	0.8M	10	6	2023-09-21
IV891	nrx-1(wy778); Ex[pan-neuronal::nrx-1(long)]	Glycerol	0.8M	10	1
IV891	nrx-1(wy778); Ex[pan-neuronal::nrx-1(long)]	Glycerol	0.8M	10	1
N2 (WT)	N2	Glycerol	0.8M	10	8	2023-09-29
IV891	nrx-1(wy778); Ex[pan-neuronal::nrx-1(long)]	Glycerol	0.8M	9	1
N2 (WT)	N2	Glycerol	0.8M	10	7	2022-10-03
IV891	nrx-1(wy778); Ex[pan-neuronal::nrx-1(long)]	Glycerol	0.8M	10	1
IV891	nrx-1(wy778); Ex[pan-neuronal::nrx-1(long)]	Glycerol	0.8M	11	1
N2 (WT)	N2	Glycerol	0.8M	10	7	2022-10-04
IV891	nrx-1(wy778); Ex[pan-neuronal::nrx-1(long)]	Glycerol	0.8M	10	2
IV891	nrx-1(wy778); Ex[pan-neuronal::nrx-1(long)]	Glycerol	0.8M	10	1
N2 (WT)	N2	Glycerol	1.5M	9	8	2022-12-05
MPH15	nrx-1(wy778); Ex[pan-neuronal::nrx-1(short)]	Glycerol	1.5M	8	4
MPH15	nrx-1(wy778); Ex[pan-neuronal::nrx-1(short)]	Glycerol	1.5M	11	6
N2 (WT)	N2	Glycerol	1.5M	10	6	2022-12-06
MPH15	nrx-1(wy778); Ex[pan-neuronal::nrx-1(short)]	Glycerol	1.5M	10	6
MPH15	nrx-1(wy778); Ex[pan-neuronal::nrx-1(short)]	Glycerol	1.5M	8	1
N2 (WT)	N2	Glycerol	1.5M	10	7	2022-12-07
MPH15	nrx-1(wy778); Ex[pan-neuronal::nrx-1(short)]	Glycerol	1.5M	10	4
MPH15	nrx-1(wy778); Ex[pan-neuronal::nrx-1(short)]	Glycerol	1.5M	10	5
MPH15	nrx-1(wy778); Ex[pan-neuronal::nrx-1(short)]	Glycerol	1.5M	9	4
N2 (WT)	N2	Glycerol	1.5M	10	8	2022-12-08
MPH15	nrx-1(wy778); Ex[pan-neuronal::nrx-1(short)]	Glycerol	1.5M	9	1
MPH15	nrx-1(wy778); Ex[pan-neuronal::nrx-1(short)]	Glycerol	1.5M	10	1
N2 (WT)	N2	Glycerol	1.5M	8	5	2022-12-12
MPH15	nrx-1(wy778); Ex[pan-neuronal::nrx-1(short)]	Glycerol	1.5M	9	3
MPH15	nrx-1(wy778); Ex[pan-neuronal::nrx-1(short)]	Glycerol	1.5M	9	3
MPH15	nrx-1(wy778); Ex[pan-neuronal::nrx-1(short)]	Glycerol	1.5M	9	3
MPH15	nrx-1(wy778); Ex[pan-neuronal::nrx-1(short)]	Glycerol	0.8M	10	4	2023-08-22
MPH15	nrx-1(wy778); Ex[pan-neuronal::nrx-1(short)]	Glycerol	0.8M	8	2	2023-08-24
MPH15	nrx-1(wy778); Ex[pan-neuronal::nrx-1(short)]	Glycerol	0.8M	10	4	2023-08-25
MPH15	nrx-1(wy778); Ex[pan-neuronal::nrx-1(short)]	Glycerol	0.8M	10	2	2023-08-29
MPH15	nrx-1(wy778); Ex[pan-neuronal::nrx-1(short)]	Glycerol	0.8M	10	5
N2 (WT)	N2	Glycerol	0.8M	10	6	2023-08-30
MPH15	nrx-1(wy778); Ex[pan-neuronal::nrx-1(short)]	Glycerol	0.8M	11	4
N2 (WT)	N2	Glycerol	0.8M	10	10	2023-09-01
MPH15	nrx-1(wy778); Ex[pan-neuronal::nrx-1(short)]	Glycerol	0.8M	10	2
MPH15	nrx-1(wy778); Ex[pan-neuronal::nrx-1(short)]	Glycerol	0.8M	10	2
MPH15	nrx-1(wy778); Ex[pan-neuronal::nrx-1(short)]	Glycerol	0.8M	11	2
N2 (WT)	N2	Glycerol	0.8M	9	8	2024-01-02
TV13570	nrx-1(wy778)	Glycerol	0.8M	10	0
TV13570	nrx-1(wy778)	Glycerol	0.8M	10	0
IV891	nrx-1(wy778); Ex[pan-neuronal::nrx-1(long)]	Glycerol	0.8M	10	3
MPH15	nrx-1(wy778); Ex[pan-neuronal::nrx-1(short)]	Glycerol	0.8M	10	2
N2 (WT)	N2	Glycerol	1.5M	9	6	2024-01-10
TV13570	nrx-1(wy778)	Glycerol	1.5M	10	1
TV13570	nrx-1(wy778)	Glycerol	1.5M	10	1
IV891	nrx-1(wy778); Ex[pan-neuronal::nrx-1(long)]	Glycerol	1.5M	9	1
MPH15	nrx-1(wy778); Ex[pan-neuronal::nrx-1(short)]	Glycerol	1.5M	10	2
N2 (WT)	N2	Glycerol	0.8M	10	6	2024-01-15
TV13570	nrx-1(wy778)	Glycerol	0.8M	10	1
MPH15	nrx-1(wy778); Ex[pan-neuronal::nrx-1(short)]	Glycerol	0.8M	9	3
N2 (WT)	N2	Glycerol	0.8M	9	5	2024-01-17
TV13570	nrx-1(wy778)	Glycerol	0.8M	8	1
TV13570	nrx-1(wy778)	Glycerol	0.8M	10	1
IV891	nrx-1(wy778); Ex[pan-neuronal::nrx-1(long)]	Glycerol	0.8M	9	0
N2 (WT)	N2	Glycerol	1.5M	9	8	2024-01-18
TV13570	nrx-1(wy778)	Glycerol	1.5M	10	2
TV13570	nrx-1(wy778)	Glycerol	1.5M	9	2
N2 (WT)	N2	Glycerol	1.5M	8	6	2024-01-22
TV13570	nrx-1(wy778)	Glycerol	1.5M	10	1
TV13570	nrx-1(wy778)	Glycerol	1.5M	10	2
IV891	nrx-1(wy778); Ex[pan-neuronal::nrx-1(long)]	Glycerol	1.5M	11	0
MPH15	nrx-1(wy778); Ex[pan-neuronal::nrx-1(short)]	Glycerol	1.5M	9	3
N2 (WT)	N2	Glycerol	1.5M	11	11	2024-01-23
TV13570	nrx-1(wy778)	Glycerol	1.5M	10	3
TV13570	nrx-1(wy778)	Glycerol	1.5M	12	3
IV891	nrx-1(wy778); Ex[pan-neuronal::nrx-1(long)]	Glycerol	1.5M	12	5
N2 (WT)	N2	Glycerol	0.8M	10	7	2024-01-25
TV13570	nrx-1(wy778)	Glycerol	0.8M	10	1
TV13570	nrx-1(wy778)	Glycerol	0.8M	10	1
IV891	nrx-1(wy778); Ex[pan-neuronal::nrx-1(long)]	Glycerol	0.8M	10	3
MPH15	nrx-1(wy778); Ex[pan-neuronal::nrx-1(short)]	Glycerol	0.8M	10	4

## Sheet: Figure 2D
Avoidance Assay: Primary data for single animal avoidance assays. Data shown in Figures 2D
Columns: strain, label used in figure, compound tested, concentration of compound, number of animals tested and number that showed avoidance response, date.
Strain	Label in figure	Test Compound	Concentration	Number tested	Number avoided	Date
N2 (WT)	N2	Glycerol	1.5M	10	9	2023-02-20
N2 (WT)	N2	Glycerol	1.5M	10	8
IV1043	nrx-1(wy1155); Ex[pan-neuronal::nrx-1(short)]	Glycerol	1.5M	10	7
IV1043	nrx-1(wy1155); Ex[pan-neuronal::nrx-1(short)]	Glycerol	1.5M	10	7
N2 (WT)	N2	Glycerol	1.5M	11	7	2023-03-20
IV1043	nrx-1(wy1155); Ex[pan-neuronal::nrx-1(short)]	Glycerol	1.5M	8	2
IV1043	nrx-1(wy1155); Ex[pan-neuronal::nrx-1(short)]	Glycerol	1.5M	10	6
IV1043	nrx-1(wy1155); Ex[pan-neuronal::nrx-1(short)]	Glycerol	1.5M	10	6
IV1043	nrx-1(wy1155); Ex[pan-neuronal::nrx-1(short)]	Glycerol	0.8M	10	5	2023-03-22
IV1043	nrx-1(wy1155); Ex[pan-neuronal::nrx-1(short)]	Glycerol	0.8M	10	9
IV1043	nrx-1(wy1155); Ex[pan-neuronal::nrx-1(short)]	Glycerol	1.5M	10	5	2023-03-24
IV1043	nrx-1(wy1155); Ex[pan-neuronal::nrx-1(short)]	Glycerol	1.5M	9	3
N2 (WT)	N2	Glycerol	1.5M	10	8	2023-03-27
IV1043	nrx-1(wy1155); Ex[pan-neuronal::nrx-1(short)]	Glycerol	1.5M	9	6
IV1043	nrx-1(wy1155); Ex[pan-neuronal::nrx-1(short)]	Glycerol	1.5M	8	4
IV1043	nrx-1(wy1155); Ex[pan-neuronal::nrx-1(short)]	Glycerol	1.5M	8	5
N2 (WT)	N2	Glycerol	0.8M	10	5	2023-03-28
IV1043	nrx-1(wy1155); Ex[pan-neuronal::nrx-1(short)]	Glycerol	0.8M	10	8
IV1043	nrx-1(wy1155); Ex[pan-neuronal::nrx-1(short)]	Glycerol	0.8M	10	5
IV1043	nrx-1(wy1155); Ex[pan-neuronal::nrx-1(short)]	Glycerol	0.8M	12	4
N2 (WT)	N2	Glycerol	0.8M	8	5	2023-03-29
IV1043	nrx-1(wy1155); Ex[pan-neuronal::nrx-1(short)]	Glycerol	0.8M	10	6
IV1043	nrx-1(wy1155); Ex[pan-neuronal::nrx-1(short)]	Glycerol	0.8M	10	4
IV1043	nrx-1(wy1155); Ex[pan-neuronal::nrx-1(short)]	Glycerol	0.8M	9	6
TV22998	nrx-1(wy1155)	Glycerol	0.8M	10	3	2024-01-02
TV22998	nrx-1(wy1155)	Glycerol	0.8M	12	3
IV1043	nrx-1(wy1155); Ex[pan-neuronal::nrx-1(short)]	Glycerol	0.8M	10	7
N2 (WT)	N2	Glycerol	1.5M	10	7	2024-01-10
TV22998	nrx-1(wy1155)	Glycerol	1.5M	10	5
TV22998	nrx-1(wy1155)	Glycerol	1.5M	10	1
IV1043	nrx-1(wy1155); Ex[pan-neuronal::nrx-1(short)]	Glycerol	1.5M	9	3
N2 (WT)	N2	Glycerol	0.8M	10	6	2024-01-15
TV22998	nrx-1(wy1155)	Glycerol	0.8M	10	3
TV22998	nrx-1(wy1155)	Glycerol	0.8M	10	4
N2 (WT)	N2	Glycerol	0.8M	10	7	2024-01-17
TV22998	nrx-1(wy1155)	Glycerol	0.8M	10	3
TV22998	nrx-1(wy1155)	Glycerol	0.8M	9	2
IV1043	nrx-1(wy1155); Ex[pan-neuronal::nrx-1(short)]	Glycerol	0.8M	12	5
N2 (WT)	N2	Glycerol	1.5M	9	9	2024-01-18
TV22998	nrx-1(wy1155)	Glycerol	1.5M	10	4
TV22998	nrx-1(wy1155)	Glycerol	1.5M	10	3
IV1043	nrx-1(wy1155); Ex[pan-neuronal::nrx-1(short)]	Glycerol	1.5M	10	6
N2 (WT)	N2	Glycerol	1.5M	10	9	2024-01-19
TV22998	nrx-1(wy1155)	Glycerol	1.5M	9	3
TV22998	nrx-1(wy1155)	Glycerol	1.5M	10	2
IV1043	nrx-1(wy1155); Ex[pan-neuronal::nrx-1(short)]	Glycerol	1.5M	11	5
IV1043	nrx-1(wy1155); Ex[pan-neuronal::nrx-1(short)]	Glycerol	1.5M	9	5
N2 (WT)	N2	Glycerol	0.8M	10	6	2024-01-22
TV22998	nrx-1(wy1155)	Glycerol	0.8M	10	2
TV22998	nrx-1(wy1155)	Glycerol	0.8M	8	2
IV1043	nrx-1(wy1155); Ex[pan-neuronal::nrx-1(short)]	Glycerol	0.8M	10	3
N2 (WT)	N2	Glycerol	1.5M	10	10
TV22998	nrx-1(wy1155)	Glycerol	1.5M	10	5
TV22998	nrx-1(wy1155)	Glycerol	1.5M	10	4

## Sheet: Figure 4B
Avoidance Assay: Primary data for single animal avoidance assays. Data shown in Figures 4B
Columns: strain, label used in figure, compound tested, concentration of compound, number of animals tested and number that showed avoidance response, date.
Strain	Label in figure	Test Compound	Concentration	Age	Number tested	Number avoided	Date
N2 (WT)	N2	Glycerol	0.8M	L3	8	2	2023-04-12
TV22998	nrx-1(wy1155)	Glycerol	0.8M	L3	8	0
TV22998	nrx-1(wy1155)	Glycerol	0.8M	L3	8	0
N2 (WT)	N2	Glycerol	0.8M	L3	9	3	2023-04-14
N2 (WT)	N2	Glycerol	0.8M	L3	10	4
N2 (WT)	N2	Glycerol	0.8M	L3	10	4
TV22998	nrx-1(wy1155)	Glycerol	0.8M	L3	11	3
TV22998	nrx-1(wy1155)	Glycerol	0.8M	L3	10	1
TV22998	nrx-1(wy1155)	Glycerol	0.8M	L3	10	1
TV13570	nrx-1(wy778)	Glycerol	0.8M	L3	9	0
TV13570	nrx-1(wy778)	Glycerol	0.8M	L3	10	1
TV13570	nrx-1(wy778)	Glycerol	0.8M	L3	9	1
N2 (WT)	N2	Glycerol	0.8M	L3	9	3	2023-05-03
N2 (WT)	N2	Glycerol	0.8M	L3	10	4
TV22998	nrx-1(wy1155)	Glycerol	0.8M	L3	10	4
TV22998	nrx-1(wy1155)	Glycerol	0.8M	L3	10	1
TV13570	nrx-1(wy778)	Glycerol	0.8M	L3	10	1
TV13570	nrx-1(wy778)	Glycerol	0.8M	L3	9	2
TV13570	nrx-1(wy778)	Glycerol	0.8M	L3	10	0
N2 (WT)	N2	Glycerol	0.8M	L3	12	9	2023-04-20
N2 (WT)	N2	Glycerol	0.8M	L3	12	9
N2 (WT)	N2	Glycerol	0.8M	L3	12	9
TV13570	nrx-1(wy778)	Glycerol	0.8M	L3	12	4
TV13570	nrx-1(wy778)	Glycerol	0.8M	L3	12	5
TV13570	nrx-1(wy778)	Glycerol	0.8M	L3	12	4
TV22998	nrx-1(wy1155)	Glycerol	0.8M	L3	12	4
TV22998	nrx-1(wy1155)	Glycerol	0.8M	L3	12	3
TV22998	nrx-1(wy1155)	Glycerol	0.8M	L3	12	4
N2 (WT)	N2	Glycerol	0.8M	L3	10	1	2023-12-13
TV22997	nrx-1(nu485)	Glycerol	0.8M	L3	9	1
TV22997	nrx-1(nu485)	Glycerol	0.8M	L3	8	0
TV22997	nrx-1(nu485)	Glycerol	0.8M	L3	8	3
TV22997	nrx-1(nu485)	Glycerol	0.8M	L3	10	1	2023-12-14
TV22997	nrx-1(nu485)	Glycerol	0.8M	L3	10	2
N2 (WT)	N2	Glycerol	0.8M	L3	11	3	2023-12-20
TV22997	nrx-1(nu485)	Glycerol	0.8M	L3	10	3
TV22997	nrx-1(nu485)	Glycerol	0.8M	L3	10	2
N2 (WT)	N2	Glycerol	0.8M	L3	9	5	2023-12-21
TV22997	nrx-1(nu485)	Glycerol	0.8M	L3	8	0
N2 (WT)	N2	Glycerol	0.8M	L3	10	5	2024-01-24
TV22998	nrx-1(wy1155)	Glycerol	0.8M	L3	10	2
TV13570	nrx-1(wy778)	Glycerol	0.8M	L3	10	0
PTK69	nrx-1(kur7)	Glycerol	0.8M	L3	10	3
N2 (WT)	N2	Glycerol	0.8M	L3	10	3	2023-10-04
PTK69	nrx-1(kur7)	Glycerol	0.8M	L3	9	2
PTK69	nrx-1(kur7)	Glycerol	0.8M	L3	8	2
N2 (WT)	N2	Glycerol	0.8M	L3	10	4	2023-10-05
PTK69	nrx-1(kur7)	Glycerol	0.8M	L3	10	4
PTK69	nrx-1(kur7)	Glycerol	0.8M	L3	9	2
PTK69	nrx-1(kur7)	Glycerol	0.8M	L3	9	3	2023-10-06
PTK69	nrx-1(kur7)	Glycerol	0.8M	L3	9	2
N2 (WT)	N2	Glycerol	0.8M	L3	10	5	2023-10-11
PTK69	nrx-1(kur7)	Glycerol	0.8M	L3	8	1
PTK69	nrx-1(kur7)	Glycerol	0.8M	L3	10	3
PTK69	nrx-1(kur7)	Glycerol	0.8M	L3	8	0
N2 (WT)	N2	Glycerol	1.5M	L3	10	5	2023-04-21
TV22998	nrx-1(wy1155)	Glycerol	1.5M	L3	10	3
TV22998	nrx-1(wy1155)	Glycerol	1.5M	L3	9	0
TV13570	nrx-1(wy778)	Glycerol	1.5M	L3	10	0
TV13570	nrx-1(wy778)	Glycerol	1.5M	L3	9	2
TV13570	nrx-1(wy778)	Glycerol	1.5M	L3	10	1
N2 (WT)	N2	Glycerol	1.5M	L3	9	4	2023-04-26
N2 (WT)	N2	Glycerol	1.5M	L3	11	6
TV22998	nrx-1(wy1155)	Glycerol	1.5M	L3	8	4
TV22998	nrx-1(wy1155)	Glycerol	1.5M	L3	10	2
TV22998	nrx-1(wy1155)	Glycerol	1.5M	L3	10	1
TV13570	nrx-1(wy778)	Glycerol	1.5M	L3	10	0
TV13570	nrx-1(wy778)	Glycerol	1.5M	L3	10	1
TV13570	nrx-1(wy778)	Glycerol	1.5M	L3	8	1
N2 (WT)	N2	Glycerol	1.5M	L3	10	4	2023-04-27
N2 (WT)	N2	Glycerol	1.5M	L3	10	6
TV22998	nrx-1(wy1155)	Glycerol	1.5M	L3	10	3
TV22998	nrx-1(wy1155)	Glycerol	1.5M	L3	9	4
TV22998	nrx-1(wy1155)	Glycerol	1.5M	L3	10	2
TV13570	nrx-1(wy778)	Glycerol	1.5M	L3	9	1
TV13570	nrx-1(wy778)	Glycerol	1.5M	L3	9	2
TV13570	nrx-1(wy778)	Glycerol	1.5M	L3	10	2
N2 (WT)	N2	Glycerol	1.5M	L3	8	3	2023-12-13
TV22997	nrx-1(nu485)	Glycerol	1.5M	L3	9	2
TV22997	nrx-1(nu485)	Glycerol	1.5M	L3	10	6
TV22997	nrx-1(nu485)	Glycerol	1.5M	L3	10	2
TV22997	nrx-1(nu485)	Glycerol	1.5M	L3	10	3	2023-12-14
TV22997	nrx-1(nu485)	Glycerol	1.5M	L3	10	2
TV22997	nrx-1(nu485)	Glycerol	1.5M	L3	11	4
N2 (WT)	N2	Glycerol	1.5M	L3	10	6	2023-12-20
TV22997	nrx-1(nu485)	Glycerol	1.5M	L3	12	4
TV22997	nrx-1(nu485)	Glycerol	1.5M	L3	8	3
N2 (WT)	N2	Glycerol	1.5M	L3	10	5	2023-12-21
TV22997	nrx-1(nu485)	Glycerol	1.5M	L3	10	4
N2 (WT)	N2	Glycerol	1.5M	L3	10	7	2024-01-24
TV22998	nrx-1(wy1155)	Glycerol	1.5M	L3	11	4
TV13570	nrx-1(wy778)	Glycerol	1.5M	L3	10	1
PTK69	nrx-1(kur7)	Glycerol	1.5M	L3	12	7
N2 (WT)	N2	Glycerol	1.5M	L3	10	7	2023-10-12
PTK69	nrx-1(kur7)	Glycerol	1.5M	L3	10	3
PTK69	nrx-1(kur7)	Glycerol	1.5M	L3	10	3
PTK69	nrx-1(kur7)	Glycerol	1.5M	L3	10	1
N2 (WT)	N2	Glycerol	1.5M	L3	10	7	2023-10-13
PTK69	nrx-1(kur7)	Glycerol	1.5M	L3	9	0
PTK69	nrx-1(kur7)	Glycerol	1.5M	L3	8	2
PTK69	nrx-1(kur7)	Glycerol	1.5M	L3	8	1
N2 (WT)	N2	Glycerol	1.5M	L3	11	6	2023-10-18
PTK69	nrx-1(kur7)	Glycerol	1.5M	L3	9	3
PTK69	nrx-1(kur7)	Glycerol	1.5M	L3	10	5
PTK69	nrx-1(kur7)	Glycerol	1.5M	L3	10	4

## Sheet: Figure 4C
Avoidance Assay: Primary data for single animal avoidance assays. Data shown in Figures 4C
Columns: strain, label used in figure, compound tested, concentration of compound, number of animals tested and number that showed avoidance response, date.
Strain	Label in figure	Test Compound	Concentration	Age	Number tested	Number avoided	Date
N2 (WT)	N2	Glycerol	0.8M	L4	10	4	2023-04-11
N2 (WT)	N2	Glycerol	0.8M	L4	10	2
TV22998	nrx-1(wy1155)	Glycerol	0.8M	L4	10	3
TV22998	nrx-1(wy1155)	Glycerol	0.8M	L4	10	2
TV13570	nrx-1(wy778)	Glycerol	0.8M	L4	10	0
TV13570	nrx-1(wy778)	Glycerol	0.8M	L4	10	3
N2 (WT)	N2	Glycerol	0.8M	L4	9	5	2023-04-12
N2 (WT)	N2	Glycerol	0.8M	L4	10	4
TV22998	nrx-1(wy1155)	Glycerol	0.8M	L4	10	2
TV22998	nrx-1(wy1155)	Glycerol	0.8M	L4	10	2
TV13570	nrx-1(wy778)	Glycerol	0.8M	L4	10	0
TV13570	nrx-1(wy778)	Glycerol	0.8M	L4	10	3
N2 (WT)	N2	Glycerol	0.8M	L4	10	6	2023-04-14
N2 (WT)	N2	Glycerol	0.8M	L4	9	4
TV22998	nrx-1(wy1155)	Glycerol	0.8M	L4	9	2
TV22998	nrx-1(wy1155)	Glycerol	0.8M	L4	8	1
TV22998	nrx-1(wy1155)	Glycerol	0.8M	L4	10	3
TV13570	nrx-1(wy778)	Glycerol	0.8M	L4	10	1
N2 (WT)	N2	Glycerol	1.5M	L4	10	5	2023-04-18
N2 (WT)	N2	Glycerol	1.5M	L4	8	1
TV22998	nrx-1(wy1155)	Glycerol	1.5M	L4	9	2
TV22998	nrx-1(wy1155)	Glycerol	1.5M	L4	8	2
TV13570	nrx-1(wy778)	Glycerol	1.5M	L4	8	1
TV13570	nrx-1(wy778)	Glycerol	1.5M	L4	9	1
N2 (WT)	N2	Glycerol	1.5M	L4	10	5	2023-04-20
N2 (WT)	N2	Glycerol	1.5M	L4	10	5
N2 (WT)	N2	Glycerol	1.5M	L4	9	5
TV22998	nrx-1(wy1155)	Glycerol	1.5M	L4	9	2
TV22998	nrx-1(wy1155)	Glycerol	1.5M	L4	10	2
TV22998	nrx-1(wy1155)	Glycerol	1.5M	L4	9	2
TV13570	nrx-1(wy778)	Glycerol	1.5M	L4	9	0
TV13570	nrx-1(wy778)	Glycerol	1.5M	L4	9	1
TV13570	nrx-1(wy778)	Glycerol	1.5M	L4	11	0
N2 (WT)	N2	Glycerol	1.5M	L4	9	6	2023-05-01
N2 (WT)	N2	Glycerol	1.5M	L4	10	7
TV22998	nrx-1(wy1155)	Glycerol	1.5M	L4	9	3
TV22998	nrx-1(wy1155)	Glycerol	1.5M	L4	9	2
TV22998	nrx-1(wy1155)	Glycerol	1.5M	L4	10	4
TV13570	nrx-1(wy778)	Glycerol	1.5M	L4	8	0
TV13570	nrx-1(wy778)	Glycerol	1.5M	L4	10	2
TV13570	nrx-1(wy778)	Glycerol	1.5M	L4	10	0
N2 (WT)	N2	Glycerol	0.8M	L4	8	6	2023-12-04
TV22997	nrx-1(nu485)	Glycerol	0.8M	L4	10	9
TV22997	nrx-1(nu485)	Glycerol	0.8M	L4	8	2	2023-12-11
TV22997	nrx-1(nu485)	Glycerol	0.8M	L4	8	2
N2 (WT)	N2	Glycerol	1.5M	L4	8	4
TV22997	nrx-1(nu485)	Glycerol	1.5M	L4	10	4
TV22997	nrx-1(nu485)	Glycerol	1.5M	L4	10	1
N2 (WT)	N2	Glycerol	0.8M	L4	8	3	2023-12-12
TV22997	nrx-1(nu485)	Glycerol	0.8M	L4	10	5
TV22997	nrx-1(nu485)	Glycerol	0.8M	L4	10	1
N2 (WT)	N2	Glycerol	1.5M	L4	9	6
TV22997	nrx-1(nu485)	Glycerol	1.5M	L4	8	3
TV22997	nrx-1(nu485)	Glycerol	1.5M	L4	9	3
N2 (WT)	N2	Glycerol	0.8M	L4	9	6	2023-12-14
TV22997	nrx-1(nu485)	Glycerol	0.8M	L4	8	5
TV22997	nrx-1(nu485)	Glycerol	0.8M	L4	9	4
TV22997	nrx-1(nu485)	Glycerol	1.5M	L4	10	3
TV22997	nrx-1(nu485)	Glycerol	1.5M	L4	8	1
N2 (WT)	N2	Glycerol	0.8M	L4	10	8	2023-12-15
TV22997	nrx-1(nu485)	Glycerol	0.8M	L4	10	4
TV22997	nrx-1(nu485)	Glycerol	0.8M	L4	10	5
N2 (WT)	N2	Glycerol	1.5M	L4	10	8	2023-12-19
TV22997	nrx-1(nu485)	Glycerol	1.5M	L4	10	6
TV22997	nrx-1(nu485)	Glycerol	1.5M	L4	9	3
N2 (WT)	N2	Glycerol	0.8M	L4	10	7	2024-01-12
TV22998	nrx-1(wy1155)	Glycerol	0.8M	L4	10	2
TV13570	nrx-1(wy778)	Glycerol	0.8M	L4	10	0
N2 (WT)	N2	Glycerol	1.5M	L4	9	6
TV22998	nrx-1(wy1155)	Glycerol	1.5M	L4	8	3
TV13570	nrx-1(wy778)	Glycerol	1.5M	L4	11	2
PTK69	nrx-1(kur7)	Glycerol	0.8M	L4	10	4	2024-01-16
N2 (WT)	N2	Glycerol	0.8M	L4	9	6	2023-10-05
PTK69	nrx-1(kur7)	Glycerol	0.8M	L4	10	5
PTK69	nrx-1(kur7)	Glycerol	0.8M	L4	8	2
N2 (WT)	N2	Glycerol	0.8M	L4	8	3	2023-10-06
PTK69	nrx-1(kur7)	Glycerol	0.8M	L4	9	3
PTK69	nrx-1(kur7)	Glycerol	0.8M	L4	10	6
N2 (WT)	N2	Glycerol	0.8M	L4	9	4	2023-10-10
PTK69	nrx-1(kur7)	Glycerol	0.8M	L4	10	3
PTK69	nrx-1(kur7)	Glycerol	0.8M	L4	9	2
PTK69	nrx-1(kur7)	Glycerol	0.8M	L4	10	4
N2 (WT)	N2	Glycerol	1.5M	L4	8	6
PTK69	nrx-1(kur7)	Glycerol	1.5M	L4	8	4
N2 (WT)	N2	Glycerol	0.8M	L4	10	6	2023-10-11
PTK69	nrx-1(kur7)	Glycerol	0.8M	L4	10	0
PTK69	nrx-1(kur7)	Glycerol	0.8M	L4	10	5
N2 (WT)	N2	Glycerol	1.5M	L4	8	7	2023-10-12
PTK69	nrx-1(kur7)	Glycerol	1.5M	L4	8	3
PTK69	nrx-1(kur7)	Glycerol	1.5M	L4	10	5
PTK69	nrx-1(kur7)	Glycerol	1.5M	L4	8	6
N2 (WT)	N2	Glycerol	1.5M	L4	10	7	2023-10-13
PTK69	nrx-1(kur7)	Glycerol	1.5M	L4	9	5
PTK69	nrx-1(kur7)	Glycerol	1.5M	L4	8	5
PTK69	nrx-1(kur7)	Glycerol	1.5M	L4	9	2
N2 (WT)	N2	Glycerol	1.5M	L4	9	8	2023-10-18
PTK69	nrx-1(kur7)	Glycerol	1.5M	L4	8	1
PTK69	nrx-1(kur7)	Glycerol	1.5M	L4	10	7
PTK69	nrx-1(kur7)	Glycerol	1.5M	L4	9	0
